# Supplementary material for: Analyses of Physical and Chemical Compositions of Different Medicinal Specifications of CRPV by Use of Multiple Instrumental Techniques Combined with Multivariate Statistical Analysis
Source: Molecules. 2022 May 20;27(10):3285. doi: 10.3390/molecules27103285 (PMC9148031; doi:10.3390/molecules27103285)
Supplement: Supplementary file 1 [file molecules-27-03285-s001.zip]

Archive with 1 entries (1 files):
- molecules-1698243-supplementary.pdf
